# Supplementary material for: Consumer Perception and Technological Characterization of Mini Cakes Prepared With Special Beers
Source: J Food Sci. 2026 Jun 18;91(6):e71188. doi: 10.1111/1750-3841.71188 (PMC13280187; doi:10.1111/1750-3841.71188)
Supplement: Supplementary file 1 — Supplementary materials: jfds71188‐sup‐0001‐SuppMat.xlsx [file JFDS-91-0-s001.xlsx]

## Sheet: XLSTAT_20220629_103952_1_HID3
Variable	Level	%	Mean drops
Cor marrom da crosta	Absent
	Present	42.0225	-0.0253907
Cor clara no miolo	Absent
	Present	41.7978	0.0163989
Cor escura no miolo	Absent
	Present	26.2921	-0.299015
Aroma Adocicado do bolo	Absent
	Present	41.7978	0.893947
Aroma de cerveja do bolo	Absent
	Present	26.2921	-0.0555034
Sabor doce / Doçura no bolo	Absent
	Present	59.3258	0.620082
Sabor de cerveja no bolo	Absent
	Present	27.6404	-0.381508
Sabor característico de bolo	Absent
	Present	53.2584	0.820046
Bolo macio	Absent
	Present	75.0562	0.607569
Bolo fofo	Absent
	Present	67.191	0.785953
Bolo molhado/umedecido	Absent
	Present	31.4607	0.500937
Firmeza	Absent
	Present	33.2584	-0.214191

## Sheet: XLSTAT_20220629_103952_1_HID2
Sabor de cerveja no bolo	-0.381508
Bolo molhado/umedecido	0.500937
Bolo macio	0.607569
Sabor doce / Doçura no bolo	0.620082
Bolo fofo	0.785953
Sabor característico de bolo	0.820046
Aroma Adocicado do bolo	0.893947

## Sheet: XLSTAT_20220629_103952_1_HID1
	-0.214829	-0.149759	0.0430748	0.0319677	0
	0.243768	0.142546	-0.0884497	0.0202787	0
	-0.299642	-0.217696	-0.0422076	-0.027791	0
	0.0932	0.0599323	0.0515451	0.0138444	0
	-0.255863	0.132929	0.0244644	0.011654	0
	0.116119	-0.0431056	0.0210771	-0.0200008	0
	-0.362704	0.334294	0.00962296	-0.0156879	0
	0.10661	-0.0616065	0.0343504	0.0119694	0
	0.0462801	0.0135781	0.00743218	-0.0046494	0
	0.0499975	0.0211144	0.00959274	-0.0141111	0
	0.198886	-0.086245	-0.0146496	-0.0123541	0
	-0.1829	-0.0922285	-0.116915	0.00971583	0

## Sheet: XLSTAT_20220629_103952_1_HID1_H
-0.214829	-0.149759	0.261717	-0.102093
0.243768	0.142546	-0.0771315	0.0749721
-0.299642	-0.217696	-0.0623852	-0.154803
0.0932	0.0599323	0.120324	0.179265
-0.255863	0.132929	-0.257491	-0.0067733
0.116119	-0.0431056
-0.362704	0.334294
0.10661	-0.0616065
0.0462801	0.0135781
0.0499975	0.0211144
0.198886	-0.086245
-0.1829	-0.0922285

## Sheet: XLSTAT_20220629_103952_1_HID
	Cor marrom da crosta	Cor dourada da crosta	Cor clara no miolo	Cor escura no miolo	Aroma Adocicado do bolo	Aroma de cerveja do bolo	Aroma de Bolo característico	Sabor doce / Doçura no bolo	Sabor de cerveja no bolo	Sabor característico de bolo	Gosto de fermento	Bolo macio	Bolo fofo	Bolo molhado/umedecido	Firmeza
1	1	1	1	1	1	1	1	1	1	1	1	1	1	1	1
2	1	1	1	1	1	1	1	1	1	1	1	1	1	1	1
4	1	1	1	1	1	1	1	1	1	1	1	1	1	1	1
5	1	1	1	1	1	1	1	1	1	1	1	1	1	1	1
6	1	1	1	1	1	1	1	1	1	1	1	1	1	1	1
7	1	1	1	1	1	1	1	1	1	1	1	1	1	1	1
8	1	1	1	1	1	1	1	1	1	1	1	1	1	1	1
9	1	1	1	1	1	1	1	1	1	1	1	1	1	1	1
10	1	1	1	1	1	1	1	1	1	1	1	1	1	1	1
11	1	1	1	1	1	1	1	1	1	1	1	1	1	1	1
12	1	1	1	1	1	1	1	1	1	1	1	1	1	1	1
13	1	1	1	1	1	1	1	1	1	1	1	1	1	1	1
14	1	1	1	1	1	1	1	1	1	1	1	1	1	1	1
15	1	1	1	1	1	1	1	1	1	1	1	1	1	1	1
16	1	1	1	1	1	1	1	1	1	1	1	1	1	1	1
17	1	1	1	1	1	1	1	1	1	1	1	1	1	1	1
19	1	1	1	1	1	1	1	1	1	1	1	1	1	1	1
20	1	1	1	1	1	1	1	1	1	1	1	1	1	1	1
21	1	1	1	1	1	1	1	1	1	1	1	1	1	1	1
22	1	1	1	1	1	1	1	1	1	1	1	1	1	1	1
23	1	1	1	1	1	1	1	1	1	1	1	1	1	1	1
24	1	1	1	1	1	1	1	1	1	1	1	1	1	1	1
25	1	1	1	1	1	1	1	1	1	1	1	1	1	1	1
26	1	1	1	1	1	1	1	1	1	1	1	1	1	1	1
27	1	1	1	1	1	1	1	1	1	1	1	1	1	1	1
28	1	1	1	1	1	1	1	1	1	1	1	1	1	1	1
29	1	1	1	1	1	1	1	1	1	1	1	1	1	1	1
30	1	1	1	1	1	1	1	1	1	1	1	1	1	1	1
31	1	1	1	1	1	1	1	1	1	1	1	1	1	1	1
32	1	1	1	1	1	1	1	1	1	1	1	1	1	1	1
33	1	1	1	1	1	1	1	1	1	1	1	1	1	1	1
34	1	1	1	1	1	1	1	1	1	1	1	1	1	1	1
35	1	1	1	1	1	1	1	1	1	1	1	1	1	1	1
38	1	1	1	1	1	1	1	1	1	1	1	1	1	1	1
40	1	1	1	1	1	1	1	1	1	1	1	1	1	1	1
41	1	1	1	1	1	1	1	1	1	1	1	1	1	1	1
42	1	1	1	1	1	1	1	1	1	1	1	1	1	1	1
44	1	1	1	1	1	1	1	1	1	1	1	1	1	1	1
45	1	1	1	1	1	1	1	1	1	1	1	1	1	1	1
46	1	1	1	1	1	1	1	1	1	1	1	1	1	1	1
47	1	1	1	1	1	1	1	1	1	1	1	1	1	1	1
48	1	1	1	1	1	1	1	1	1	1	1	1	1	1	1
49	1	1	1	1	1	1	1	1	1	1	1	1	1	1	1
50	1	1	1	1	1	1	1	1	1	1	1	1	1	1	1
51	1	1	1	1	1	1	1	1	1	1	1	1	1	1	1
52	1	1	1	1	1	1	1	1	1	1	1	1	1	1	1
53	1	1	1	1	1	1	1	1	1	1	1	1	1	1	1
54	1	1	1	1	1	1	1	1	1	1	1	1	1	1	1
55	1	1	1	1	1	1	1	1	1	1	1	1	1	1	1
56	1	1	1	1	1	1	1	1	1	1	1	1	1	1	1
57	1	1	1	1	1	1	1	1	1	1	1	1	1	1	1
59	1	1	1	1	1	1	1	1	1	1	1	1	1	1	1
60	1	1	1	1	1	1	1	1	1	1	1	1	1	1	1
61	1	1	1	1	1	1	1	1	1	1	1	1	1	1	1
62	1	1	1	1	1	1	1	1	1	1	1	1	1	1	1
63	1	1	1	1	1	1	1	1	1	1	1	1	1	1	1
64	1	1	1	1	1	1	1	1	1	1	1	1	1	1	1
65	1	1	1	1	1	1	1	1	1	1	1	1	1	1	1
67	1	1	1	1	1	1	1	1	1	1	1	1	1	1	1
68	1	1	1	1	1	1	1	1	1	1	1	1	1	1	1
69	1	1	1	1	1	1	1	1	1	1	1	1	1	1	1
70	1	1	1	1	1	1	1	1	1	1	1	1	1	1	1
71	1	1	1	1	1	1	1	1	1	1	1	1	1	1	1
72	1	1	1	1	1	1	1	1	1	1	1	1	1	1	1
73	1	1	1	1	1	1	1	1	1	1	1	1	1	1	1
74	1	1	1	1	1	1	1	1	1	1	1	1	1	1	1
75	1	1	1	1	1	1	1	1	1	1	1	1	1	1	1
76	1	1	1	1	1	1	1	1	1	1	1	1	1	1	1
77	1	1	1	1	1	1	1	1	1	1	1	1	1	1	1
78	1	1	1	1	1	1	1	1	1	1	1	1	1	1	1
79	1	1	1	1	1	1	1	1	1	1	1	1	1	1	1
81	1	1	1	1	1	1	1	1	1	1	1	1	1	1	1
82	1	1	1	1	1	1	1	1	1	1	1	1	1	1	1
83	1	1	1	1	1	1	1	1	1	1	1	1	1	1	1
84	1	1	1	1	1	1	1	1	1	1	1	1	1	1	1
85	1	1	1	1	1	1	1	1	1	1	1	1	1	1	1
86	1	1	1	1	1	1	1	1	1	1	1	1	1	1	1
87	1	1	1	1	1	1	1	1	1	1	1	1	1	1	1
88	1	1	1	1	1	1	1	1	1	1	1	1	1	1	1
89	1	1	1	1	1	1	1	1	1	1	1	1	1	1	1
90	1	1	1	1	1	1	1	1	1	1	1	1	1	1	1
91	1	1	1	1	1	1	1	1	1	1	1	1	1	1	1
92	1	1	1	1	1	1	1	1	1	1	1	1	1	1	1
93	1	1	1	1	1	1	1	1	1	1	1	1	1	1	1
94	1	1	1	1	1	1	1	1	1	1	1	1	1	1	1
96	1	1	1	1	1	1	1	1	1	1	1	1	1	1	1
97	1	1	1	1	1	1	1	1	1	1	1	1	1	1	1
98	1	1	1	1	1	1	1	1	1	1	1	1	1	1	1
99	1	1	1	1	1	1	1	1	1	1	1	1	1	1	1

## Sheet: XLSTAT_20220629_102015_1_HID3
Variable	Level	%	Mean drops
Cor marrom da crosta	Absent
	Present	42.0225	-0.0253907
Rachaduras no bolo	Absent
	Present	11.6854	-0.532638
Cor clara no miolo	Absent
	Present	41.7978	0.0163989
Cor escura no miolo	Absent
	Present	26.2921	-0.299015
Aroma Adocicado do bolo	Absent
	Present	41.7978	0.893947
Aroma de cerveja do bolo	Absent
	Present	26.2921	-0.0555034
Sabor doce / Doçura no bolo	Absent
	Present	59.3258	0.620082
Sabor de cerveja no bolo	Absent
	Present	27.6404	-0.381508
Sabor característico de bolo	Absent
	Present	53.2584	0.820046
Bolo macio	Absent
	Present	75.0562	0.607569
Bolo fofo	Absent
	Present	67.191	0.785953
Casca crocante	Absent
	Present	13.0337	0.304731
Bolo molhado/umedecido	Absent
	Present	31.4607	0.500937
Firmeza	Absent
	Present	33.2584	-0.214191

## Sheet: XLSTAT_20220629_102015_1_HID2
Sabor de cerveja no bolo	-0.381508
Bolo molhado/umedecido	0.500937
Bolo macio	0.607569
Sabor doce / Doçura no bolo	0.620082
Bolo fofo	0.785953
Sabor característico de bolo	0.820046
Aroma Adocicado do bolo	0.893947

## Sheet: XLSTAT_20220629_102015_1_HID1
	0.214466	0.0745939	0.0961282	-0.0201955	0
	0.274707	-0.180022	-0.215109	0.0536725	0
	-0.276337	-0.060721	-0.135881	-0.0185091	0
	0.319438	0.117217	0.0476395	0.0645814	0
	-0.134476	-0.037468	0.0338856	-0.0316945	0
	0.181283	-0.20648	0.0470494	-0.0196162	0
	-0.128321	0.0673607	0.0229504	0.0158484	0
	0.230129	-0.430046	0.0241362	-0.00416372	0
	-0.113398	0.0834091	0.0333868	-0.0160282	0
	-0.0731656	-0.00475364	0.00837352	0.00124271	0
	-0.0799006	-0.0116893	0.0107367	0.00912798	0
	0.730281	0.33717	-0.16156	-0.0856819	0
	-0.189372	0.135901	-0.0185463	0.0176463	0
	0.191665	0.0402988	-0.0667447	0.0307035	0

## Sheet: XLSTAT_20220629_102015_1_HID1_H
0.214466	0.0745939	-0.277573	0.155087
0.274707	-0.180022	-0.0024747	-0.114524
-0.276337	-0.060721	0.177623	0.171382
0.319438	0.117217	-0.175856	-0.151405
-0.134476	-0.037468	0.276186	-0.0559345
0.181283	-0.20648
-0.128321	0.0673607
0.230129	-0.430046
-0.113398	0.0834091
-0.0731656	-0.00475364
-0.0799006	-0.0116893
0.730281	0.33717
-0.189372	0.135901
0.191665	0.0402988

## Sheet: XLSTAT_20220629_102015_1_HID
	Cor marrom da crosta	Rachaduras no bolo	Cor dourada da crosta	Cor clara no miolo	Cor escura no miolo	Aroma Adocicado do bolo	Aroma de cerveja do bolo	Aroma de Bolo característico	Sabor doce / Doçura no bolo	Sabor de cerveja no bolo	Sabor característico de bolo	Gosto de fermento	Bolo macio	Bolo fofo	Casca crocante	Bolo molhado/umedecido	Firmeza
1	1	1	1	1	1	1	1	1	1	1	1	1	1	1	1	1	1
2	1	1	1	1	1	1	1	1	1	1	1	1	1	1	1	1	1
4	1	1	1	1	1	1	1	1	1	1	1	1	1	1	1	1	1
5	1	1	1	1	1	1	1	1	1	1	1	1	1	1	1	1	1
6	1	1	1	1	1	1	1	1	1	1	1	1	1	1	1	1	1
7	1	1	1	1	1	1	1	1	1	1	1	1	1	1	1	1	1
8	1	1	1	1	1	1	1	1	1	1	1	1	1	1	1	1	1
9	1	1	1	1	1	1	1	1	1	1	1	1	1	1	1	1	1
10	1	1	1	1	1	1	1	1	1	1	1	1	1	1	1	1	1
11	1	1	1	1	1	1	1	1	1	1	1	1	1	1	1	1	1
12	1	1	1	1	1	1	1	1	1	1	1	1	1	1	1	1	1
13	1	1	1	1	1	1	1	1	1	1	1	1	1	1	1	1	1
14	1	1	1	1	1	1	1	1	1	1	1	1	1	1	1	1	1
15	1	1	1	1	1	1	1	1	1	1	1	1	1	1	1	1	1
16	1	1	1	1	1	1	1	1	1	1	1	1	1	1	1	1	1
17	1	1	1	1	1	1	1	1	1	1	1	1	1	1	1	1	1
19	1	1	1	1	1	1	1	1	1	1	1	1	1	1	1	1	1
20	1	1	1	1	1	1	1	1	1	1	1	1	1	1	1	1	1
21	1	1	1	1	1	1	1	1	1	1	1	1	1	1	1	1	1
22	1	1	1	1	1	1	1	1	1	1	1	1	1	1	1	1	1
23	1	1	1	1	1	1	1	1	1	1	1	1	1	1	1	1	1
24	1	1	1	1	1	1	1	1	1	1	1	1	1	1	1	1	1
25	1	1	1	1	1	1	1	1	1	1	1	1	1	1	1	1	1
26	1	1	1	1	1	1	1	1	1	1	1	1	1	1	1	1	1
27	1	1	1	1	1	1	1	1	1	1	1	1	1	1	1	1	1
28	1	1	1	1	1	1	1	1	1	1	1	1	1	1	1	1	1
29	1	1	1	1	1	1	1	1	1	1	1	1	1	1	1	1	1
30	1	1	1	1	1	1	1	1	1	1	1	1	1	1	1	1	1
31	1	1	1	1	1	1	1	1	1	1	1	1	1	1	1	1	1
32	1	1	1	1	1	1	1	1	1	1	1	1	1	1	1	1	1
33	1	1	1	1	1	1	1	1	1	1	1	1	1	1	1	1	1
34	1	1	1	1	1	1	1	1	1	1	1	1	1	1	1	1	1
35	1	1	1	1	1	1	1	1	1	1	1	1	1	1	1	1	1
38	1	1	1	1	1	1	1	1	1	1	1	1	1	1	1	1	1
40	1	1	1	1	1	1	1	1	1	1	1	1	1	1	1	1	1
41	1	1	1	1	1	1	1	1	1	1	1	1	1	1	1	1	1
42	1	1	1	1	1	1	1	1	1	1	1	1	1	1	1	1	1
44	1	1	1	1	1	1	1	1	1	1	1	1	1	1	1	1	1
45	1	1	1	1	1	1	1	1	1	1	1	1	1	1	1	1	1
46	1	1	1	1	1	1	1	1	1	1	1	1	1	1	1	1	1
47	1	1	1	1	1	1	1	1	1	1	1	1	1	1	1	1	1
48	1	1	1	1	1	1	1	1	1	1	1	1	1	1	1	1	1
49	1	1	1	1	1	1	1	1	1	1	1	1	1	1	1	1	1
50	1	1	1	1	1	1	1	1	1	1	1	1	1	1	1	1	1
51	1	1	1	1	1	1	1	1	1	1	1	1	1	1	1	1	1
52	1	1	1	1	1	1	1	1	1	1	1	1	1	1	1	1	1
53	1	1	1	1	1	1	1	1	1	1	1	1	1	1	1	1	1
54	1	1	1	1	1	1	1	1	1	1	1	1	1	1	1	1	1
55	1	1	1	1	1	1	1	1	1	1	1	1	1	1	1	1	1
56	1	1	1	1	1	1	1	1	1	1	1	1	1	1	1	1	1
57	1	1	1	1	1	1	1	1	1	1	1	1	1	1	1	1	1
59	1	1	1	1	1	1	1	1	1	1	1	1	1	1	1	1	1
60	1	1	1	1	1	1	1	1	1	1	1	1	1	1	1	1	1
61	1	1	1	1	1	1	1	1	1	1	1	1	1	1	1	1	1
62	1	1	1	1	1	1	1	1	1	1	1	1	1	1	1	1	1
63	1	1	1	1	1	1	1	1	1	1	1	1	1	1	1	1	1
64	1	1	1	1	1	1	1	1	1	1	1	1	1	1	1	1	1
65	1	1	1	1	1	1	1	1	1	1	1	1	1	1	1	1	1
67	1	1	1	1	1	1	1	1	1	1	1	1	1	1	1	1	1
68	1	1	1	1	1	1	1	1	1	1	1	1	1	1	1	1	1
69	1	1	1	1	1	1	1	1	1	1	1	1	1	1	1	1	1
70	1	1	1	1	1	1	1	1	1	1	1	1	1	1	1	1	1
71	1	1	1	1	1	1	1	1	1	1	1	1	1	1	1	1	1
72	1	1	1	1	1	1	1	1	1	1	1	1	1	1	1	1	1
73	1	1	1	1	1	1	1	1	1	1	1	1	1	1	1	1	1
74	1	1	1	1	1	1	1	1	1	1	1	1	1	1	1	1	1
75	1	1	1	1	1	1	1	1	1	1	1	1	1	1	1	1	1
76	1	1	1	1	1	1	1	1	1	1	1	1	1	1	1	1	1
77	1	1	1	1	1	1	1	1	1	1	1	1	1	1	1	1	1
78	1	1	1	1	1	1	1	1	1	1	1	1	1	1	1	1	1
79	1	1	1	1	1	1	1	1	1	1	1	1	1	1	1	1	1
81	1	1	1	1	1	1	1	1	1	1	1	1	1	1	1	1	1
82	1	1	1	1	1	1	1	1	1	1	1	1	1	1	1	1	1
83	1	1	1	1	1	1	1	1	1	1	1	1	1	1	1	1	1
84	1	1	1	1	1	1	1	1	1	1	1	1	1	1	1	1	1
85	1	1	1	1	1	1	1	1	1	1	1	1	1	1	1	1	1
86	1	1	1	1	1	1	1	1	1	1	1	1	1	1	1	1	1
87	1	1	1	1	1	1	1	1	1	1	1	1	1	1	1	1	1
88	1	1	1	1	1	1	1	1	1	1	1	1	1	1	1	1	1
89	1	1	1	1	1	1	1	1	1	1	1	1	1	1	1	1	1
90	1	1	1	1	1	1	1	1	1	1	1	1	1	1	1	1	1
91	1	1	1	1	1	1	1	1	1	1	1	1	1	1	1	1	1
92	1	1	1	1	1	1	1	1	1	1	1	1	1	1	1	1	1
93	1	1	1	1	1	1	1	1	1	1	1	1	1	1	1	1	1
94	1	1	1	1	1	1	1	1	1	1	1	1	1	1	1	1	1
96	1	1	1	1	1	1	1	1	1	1	1	1	1	1	1	1	1
97	1	1	1	1	1	1	1	1	1	1	1	1	1	1	1	1	1
98	1	1	1	1	1	1	1	1	1	1	1	1	1	1	1	1	1
99	1	1	1	1	1	1	1	1	1	1	1	1	1	1	1	1	1

[truncated: 31 more sheets: Data CATA, XLSTAT_20260429_141505_1_HID2, XLSTAT_20260429_141505_1_HID1, XLSTAT_20260429_141505_1_HID, XLSTAT_20260429_141505_1_HID_HI, XLSTAT_20260429_133926_1_HID2, XLSTAT_20260429_133926_1_HID1, XLSTAT_20260429_133926_1_HID, XLSTAT_20260429_133926_1_HID_HI, XLSTAT_20260429_133752_1_HID2, XLSTAT_20260429_133752_1_HID1, XLSTAT_20260429_133752_1_HID, XLSTAT_20260429_133752_1_HID_HI, XLSTAT_20260429_133249_1_HID2, XLSTAT_20260429_133249_1_HID1, XLSTAT_20260429_133249_1_HID, XLSTAT_20260429_133249_1_HID_HI, XLSTAT_20220630_093319_1_HID3, XLSTAT_20220630_093319_1_HID2, XLSTAT_20220630_093319_1_HID1 …]
